# Supplementary material for: Trophic Chain Organochlorine Pesticide Contamination in a Highly Productive Upwelling Area in Southeastern Brazil
Source: Int J Environ Res Public Health. 2023 Jul 11;20(14):6343. doi: 10.3390/ijerph20146343 (PMC10379595; doi:10.3390/ijerph20146343)
Supplement: Supplementary file 1 [file ijerph-20-06343-s001.zip]

Archive with 1 entries (1 files):
- ijerph-2355976-supplementary.pdf
